# Supplementary material for: Machine learning-based prognostic model for triple-negative breast cancer with axillary lymph node metastasis
Source: Front Oncol. 2026 Jul 10;16:1874031. doi: 10.3389/fonc.2026.1874031 (PMC13395722; doi:10.3389/fonc.2026.1874031)
Supplement: Supplementary file 1 [file DataSheet1.zip]

Archive with 1 entries (1 files):
- database.xlsb
